# Supplementary material for: Association of Clonal Hematopoiesis of Indeterminate Potential with Inflammatory Gene Expression in Patients with COPD
Source: Cells. 2022 Jul 5;11(13):2121. doi: 10.3390/cells11132121 (PMC9265467; doi:10.3390/cells11132121)
Supplement: Supplementary file 1 [file cells-11-02121-s001.zip]

Archive with 1 entries (1 files):
- cells-1744429-supplementary.pdf
